# Supplementary material for: Germline loss-of-function PAM variants are enriched in subjects with pituitary hypersecretion
Source: Front Endocrinol (Lausanne). 2023 Jun 14;14:1166076. doi: 10.3389/fendo.2023.1166076 (PMC10303134; doi:10.3389/fendo.2023.1166076)
Supplement: Supplementary file 2 [file DataSheet_2.xlsx]

## Sheet: Patients PAM screening
Sample ID	Sex	Diagnosis	Notes	Functionally tested PAM variant(s)	Additional somatic genetic defects	Reference	Cohort
Belgium1	M	Acromegaly					University Hospital Center (CHU) of Liège
Belgium2	F	Acromegaly		Thr715=			University Hospital Center (CHU) of Liège
Belgium3	M	Acromegaly					University Hospital Center (CHU) of Liège
Belgium4	F	Acromegaly					University Hospital Center (CHU) of Liège
Belgium5	F	Acromegaly					University Hospital Center (CHU) of Liège
Belgium6	M	Acromegaly					University Hospital Center (CHU) of Liège
Belgium7	M	Acromegaly					University Hospital Center (CHU) of Liège
Belgium8	M	Acromegaly					University Hospital Center (CHU) of Liège
Belgium9	F	Acromegaly					University Hospital Center (CHU) of Liège
Belgium10	M	Acromegaly					University Hospital Center (CHU) of Liège
Belgium11	M	Acromegaly		Phe31Tyr			University Hospital Center (CHU) of Liège
Belgium12	M	Acromegaly					University Hospital Center (CHU) of Liège
Belgium13	F	Acromegaly		Phe31Tyr			University Hospital Center (CHU) of Liège
Belgium14	F	Acromegaly					University Hospital Center (CHU) of Liège
Belgium15	F	Acromegaly					University Hospital Center (CHU) of Liège
Belgium16	M	Acromegaly					University Hospital Center (CHU) of Liège
Belgium17	M	Acromegaly					University Hospital Center (CHU) of Liège
Belgium18	M	Acromegaly					University Hospital Center (CHU) of Liège
Belgium19	M	Acromegaly		Asp563Gly			University Hospital Center (CHU) of Liège
Belgium20	F	Acromegaly					University Hospital Center (CHU) of Liège
Belgium21	F	Acromegaly					University Hospital Center (CHU) of Liège
Belgium22	F	Acromegaly					University Hospital Center (CHU) of Liège
Belgium23	M	Acromegaly					University Hospital Center (CHU) of Liège
Belgium24	F	Acromegaly					University Hospital Center (CHU) of Liège
Belgium25	F	Acromegaly		Asp563Gly			University Hospital Center (CHU) of Liège
Belgium26	M	Acromegaly					University Hospital Center (CHU) of Liège
Belgium27	F	Acromegaly		c.443-79G>T			University Hospital Center (CHU) of Liège
Belgium28	M	Acromegaly					University Hospital Center (CHU) of Liège
Belgium29	F	Acromegaly					University Hospital Center (CHU) of Liège
Belgium30	M	Acromegaly					University Hospital Center (CHU) of Liège
Belgium31	M	Acromegaly					University Hospital Center (CHU) of Liège
Belgium32	M	Acromegaly					University Hospital Center (CHU) of Liège
Belgium33	F	Acromegaly		Phe31Tyr, c.443-79G>T			University Hospital Center (CHU) of Liège
Belgium34	M	Acromegaly					University Hospital Center (CHU) of Liège
Belgium35	F	Acromegaly					University Hospital Center (CHU) of Liège
Belgium36	M	Acromegaly					University Hospital Center (CHU) of Liège
Belgium37	M	Acromegaly					University Hospital Center (CHU) of Liège
Belgium38	F	Acromegaly					University Hospital Center (CHU) of Liège
Belgium39	F	Acromegaly					University Hospital Center (CHU) of Liège
Belgium40	F	Acromegaly					University Hospital Center (CHU) of Liège
Belgium41	F	Acromegaly					University Hospital Center (CHU) of Liège
Belgium42	M	Acromegaly					University Hospital Center (CHU) of Liège
Belgium43	F	Acromegaly					University Hospital Center (CHU) of Liège
Belgium44	F	Acromegaly					University Hospital Center (CHU) of Liège
Belgium45	M	Acromegaly					University Hospital Center (CHU) of Liège
Belgium46	M	Acromegaly					University Hospital Center (CHU) of Liège
Belgium47	M	Acromegaly					University Hospital Center (CHU) of Liège
Belgium48	M	Acromegaly					University Hospital Center (CHU) of Liège
Belgium49	M	Acromegaly					University Hospital Center (CHU) of Liège
Belgium50	M	Acromegaly					University Hospital Center (CHU) of Liège
Belgium51	M	Acromegaly					University Hospital Center (CHU) of Liège
Belgium52	M	Acromegaly					University Hospital Center (CHU) of Liège
Belgium53	M	Acromegaly		c.443-79G>T			University Hospital Center (CHU) of Liège
Belgium54	M	Acromegaly					University Hospital Center (CHU) of Liège
Belgium55	M	Acromegaly					University Hospital Center (CHU) of Liège
Belgium56	M	Acromegaly					University Hospital Center (CHU) of Liège
Belgium57	M	Acromegaly					University Hospital Center (CHU) of Liège
Belgium58	M	Acromegaly					University Hospital Center (CHU) of Liège
Belgium59	F	Acromegaly					University Hospital Center (CHU) of Liège
Belgium60	M	Acromegaly					University Hospital Center (CHU) of Liège
Belgium61	M	Acromegaly					University Hospital Center (CHU) of Liège
Belgium62	M	Acromegaly					University Hospital Center (CHU) of Liège
Belgium63	F	Acromegaly					University Hospital Center (CHU) of Liège
Belgium64	F	Acromegaly					University Hospital Center (CHU) of Liège
Belgium65	M	Acromegaly					University Hospital Center (CHU) of Liège
Belgium66	M	Acromegaly					University Hospital Center (CHU) of Liège
Belgium67	F	Acromegaly		Asp563Gly			University Hospital Center (CHU) of Liège
Belgium68	F	Acromegaly					University Hospital Center (CHU) of Liège
Belgium69	M	Acromegaly					University Hospital Center (CHU) of Liège
Belgium70	F	Acromegaly					University Hospital Center (CHU) of Liège
Belgium71	F	Acromegaly					University Hospital Center (CHU) of Liège
Belgium72	F	Acromegaly					University Hospital Center (CHU) of Liège
Belgium73	M	Acromegaly					University Hospital Center (CHU) of Liège
Belgium74	M	Acromegaly					University Hospital Center (CHU) of Liège
Belgium75	F	Acromegaly					University Hospital Center (CHU) of Liège
Belgium76	M	Acromegaly					University Hospital Center (CHU) of Liège
Belgium77	F	Acromegaly					University Hospital Center (CHU) of Liège
Belgium78	M	Acromegaly		Asp563Gly			University Hospital Center (CHU) of Liège
Belgium79	M	Acromegaly					University Hospital Center (CHU) of Liège
Belgium80	M	Acromegaly					University Hospital Center (CHU) of Liège
Belgium81	F	Acromegaly					University Hospital Center (CHU) of Liège
Belgium82	F	Acromegaly					University Hospital Center (CHU) of Liège
Belgium83	F	Acromegaly					University Hospital Center (CHU) of Liège
Belgium84	F	Acromegaly					University Hospital Center (CHU) of Liège
Belgium85	F	Acromegaly		Thr715=			University Hospital Center (CHU) of Liège
Belgium86	M	Acromegaly		c.443-79G>T			University Hospital Center (CHU) of Liège
Belgium87	F	Acromegaly					University Hospital Center (CHU) of Liège
Belgium88	M	Gigantism					University Hospital Center (CHU) of Liège
Belgium89	M	Gigantism		Asp563Gly			University Hospital Center (CHU) of Liège
Belgium90	M	Gigantism					University Hospital Center (CHU) of Liège
Belgium91	M	Gigantism					University Hospital Center (CHU) of Liège
Belgium92	F	Gigantism		Val49Leu, Asp563Gly			University Hospital Center (CHU) of Liège
Belgium93	M	Gigantism					University Hospital Center (CHU) of Liège
Belgium94	M	Gigantism					University Hospital Center (CHU) of Liège
Belgium95	M	Gigantism					University Hospital Center (CHU) of Liège
Belgium96	M	Gigantism					University Hospital Center (CHU) of Liège
Belgium97	M	Gigantism					University Hospital Center (CHU) of Liège
Belgium98	M	Gigantism					University Hospital Center (CHU) of Liège
Belgium99	M	Gigantism					University Hospital Center (CHU) of Liège
Belgium100	M	Gigantism		Pro51=			University Hospital Center (CHU) of Liège
Belgium101	F	Gigantism					University Hospital Center (CHU) of Liège
Belgium102	M	Gigantism					University Hospital Center (CHU) of Liège
Belgium103	M	Gigantism					University Hospital Center (CHU) of Liège
Belgium104	M	Prolactinoma	Pediatric	Gly641Arg			University Hospital Center (CHU) of Liège
Belgium105	F	Acromegaly	Resistant	Asp563Gly			University Hospital Center (CHU) of Liège
Belgium106	M	Acromegaly	FIPA				University Hospital Center (CHU) of Liège
Belgium107	F	Cushing	Nelson syndrome				University Hospital Center (CHU) of Liège
Belgium108	M	Gigantism	Pediatric				University Hospital Center (CHU) of Liège
Belgium109	M	Acromegaly	<30 yo				University Hospital Center (CHU) of Liège
Belgium110	F	NFPA	FIPA				University Hospital Center (CHU) of Liège
Belgium111	F	Prolactinoma	FIPA	c.-607A>G, Glu491Asp			University Hospital Center (CHU) of Liège
Belgium112	F	NFPA	FIPA				University Hospital Center (CHU) of Liège
Belgium113	F	NFPA	<30 yo				University Hospital Center (CHU) of Liège
Belgium114	F	Prolactinoma	Pediatric	Asp563Gly			University Hospital Center (CHU) of Liège
Belgium115	M	Prolactinoma	<30 yo				University Hospital Center (CHU) of Liège
Belgium116	M	Prolactinoma	<30 yo				University Hospital Center (CHU) of Liège
Belgium117	M	Prolactinoma	<30 yo				University Hospital Center (CHU) of Liège
Belgium118	M	Acromegaly	<30 yo				University Hospital Center (CHU) of Liège
Belgium119	M	NFPA	<30 yo				University Hospital Center (CHU) of Liège
Belgium120	M	NFPA	FIPA				University Hospital Center (CHU) of Liège
Belgium121	M	Acromegaly	<30 yo				University Hospital Center (CHU) of Liège
Belgium122	F	Prolactinoma	Resistant				University Hospital Center (CHU) of Liège
Belgium123	M	Gigantism	Pediatric				University Hospital Center (CHU) of Liège
Belgium124	M	Gigantism	Pediatric				University Hospital Center (CHU) of Liège
Belgium125	F	Prolactinoma	FIPA				University Hospital Center (CHU) of Liège
Belgium126	M	Acromegaly	Resistant				University Hospital Center (CHU) of Liège
Belgium127	M	Gigantism	Pediatric				University Hospital Center (CHU) of Liège
Belgium128	M	Gigantism	Pediatric	His240Tyr, Phe759Ser			University Hospital Center (CHU) of Liège
Belgium129	M	Gigantism	Pediatric	Val49Leu, Asp563Gly			University Hospital Center (CHU) of Liège
Belgium130	M	Gigantism	Pediatric				University Hospital Center (CHU) of Liège
Belgium131	M	Gigantism	Pediatric				University Hospital Center (CHU) of Liège
Belgium132	M	Gigantism	Pediatric	c.-361G>A			University Hospital Center (CHU) of Liège
Belgium133	M	Gigantism	Pediatric				University Hospital Center (CHU) of Liège
Belgium134	M	Gigantism	Pediatric				University Hospital Center (CHU) of Liège
Belgium135	M	Gigantism	Pediatric				University Hospital Center (CHU) of Liège
Belgium136	M	Acromegaly		Asp563Gly			University Hospital Center (CHU) of Liège
Belgium137	F	Prolactinoma	Pediatric				University Hospital Center (CHU) of Liège
Belgium138	F	Prolactinoma	Pediatric				University Hospital Center (CHU) of Liège
Belgium139	F	Prolactinoma		Asp563Gly			University Hospital Center (CHU) of Liège
Belgium140	M	Prolactinoma					University Hospital Center (CHU) of Liège
Belgium141	M	Acromegaly					University Hospital Center (CHU) of Liège
Belgium142	F	Acromegaly	<30 yo				University Hospital Center (CHU) of Liège
Belgium143	M	NFPA					University Hospital Center (CHU) of Liège
Belgium144	M	Prolactinoma	<30 yo				University Hospital Center (CHU) of Liège
Belgium145	M	NFPA	<30 yo				University Hospital Center (CHU) of Liège
Belgium146	M	Prolactinoma	<30 yo, carcinoma	c.-109G>C			University Hospital Center (CHU) of Liège
Belgium147	M	NFPA	<30 yo				University Hospital Center (CHU) of Liège
Belgium148	M	Prolactinoma	<30 yo				University Hospital Center (CHU) of Liège
Belgium149	M	Acromegaly	<30 yo				University Hospital Center (CHU) of Liège
Belgium150	F	Prolactinoma	<30 yo				University Hospital Center (CHU) of Liège
Belgium151	M	Prolactinoma	Pediatric				University Hospital Center (CHU) of Liège
Belgium152	M	Acromegaly	MEN-like syndrome				University Hospital Center (CHU) of Liège
Belgium153	F	Prolactinoma	Pediatric	Asp563Gly			University Hospital Center (CHU) of Liège
Belgium154	F	Acromegaly	FIPA				University Hospital Center (CHU) of Liège
Belgium155	M	Cushing					University Hospital Center (CHU) of Liège
Belgium156	F	Prolactinoma	<30 yo				University Hospital Center (CHU) of Liège
Belgium157	M	Prolactinoma	<30 yo				University Hospital Center (CHU) of Liège
Belgium158	M	Prolactinoma	<30 yo				University Hospital Center (CHU) of Liège
Belgium159	M	Acromegaly					University Hospital Center (CHU) of Liège
Belgium160	F	Acromegaly	FIPA				University Hospital Center (CHU) of Liège
Belgium161	F	Acromegaly	FIPA				University Hospital Center (CHU) of Liège
Belgium162	M	Gigantism	Pediatric				University Hospital Center (CHU) of Liège
Belgium163	F	Acromegaly	Cushing	Asp563Gly			University Hospital Center (CHU) of Liège
Belgium164	F	Acromegaly	MEN-like syndrome	Asp563Gly			University Hospital Center (CHU) of Liège
Belgium165	M	NFPA					University Hospital Center (CHU) of Liège
Belgium166	M	NFPA		c.-361G>A			University Hospital Center (CHU) of Liège
Belgium167	F	NFPA					University Hospital Center (CHU) of Liège
Belgium168	M	NFPA					University Hospital Center (CHU) of Liège
Belgium169	M	Acromegaly	FIPA				University Hospital Center (CHU) of Liège
Belgium170	F	Gigantism	Pediatric	c.-361G>A			University Hospital Center (CHU) of Liège
Belgium171	M	Gigantism	Pediatric				University Hospital Center (CHU) of Liège
Belgium172	M	Gigantism	Pediatric	Asp563Gly			University Hospital Center (CHU) of Liège
Belgium173	F	Prolactinoma	<30 yo	c.2331+76A>C			University Hospital Center (CHU) of Liège
Belgium174	M	Prolactinoma	Pediatric				University Hospital Center (CHU) of Liège
Belgium175	F	Prolactinoma					University Hospital Center (CHU) of Liège
Belgium176	M	Acromegaly					University Hospital Center (CHU) of Liège
Belgium177	F	Acromegaly					University Hospital Center (CHU) of Liège
Belgium178	F	Prolactinoma					University Hospital Center (CHU) of Liège
Belgium179	M	Acromegaly					University Hospital Center (CHU) of Liège
Belgium180	F	Cushing					University Hospital Center (CHU) of Liège
Belgium181	F	Acromegaly		c.-550G>T, Val49Leu			University Hospital Center (CHU) of Liège
Belgium182	M	Acromegaly	Pediatric				University Hospital Center (CHU) of Liège
Belgium183	F	Silent ACTH					University Hospital Center (CHU) of Liège
Belgium184	M	Gigantism	MEN-like syndrome				University Hospital Center (CHU) of Liège
Belgium185	M	Acromegaly	Pediatric				University Hospital Center (CHU) of Liège
Belgium186	F	Acromegaly	Pediatric				University Hospital Center (CHU) of Liège
Belgium187	M	Acromegaly	Pediatric				University Hospital Center (CHU) of Liège
Belgium188	F	Acromegaly	FIPA				University Hospital Center (CHU) of Liège
Belgium189	F	Acromegaly	Pediatric	c.443-79G>T, c.443-5T>C, c.1614-32G>A			University Hospital Center (CHU) of Liège
Belgium190	M	Gigantism	Pediatric				University Hospital Center (CHU) of Liège
Belgium191	F	Gigantism	Pediatric	Ile452Val			University Hospital Center (CHU) of Liège
Belgium192	M	Acromegaly	<30 yo				University Hospital Center (CHU) of Liège
Belgium193	M	Acromegaly	Pediatric				University Hospital Center (CHU) of Liège
Belgium194	M	Acromegaly	Resistant				University Hospital Center (CHU) of Liège
Belgium195	M	Cushing	Pediatric				University Hospital Center (CHU) of Liège
Belgium196	M	Silent ACTH		Asp563Gly			University Hospital Center (CHU) of Liège
Belgium197	M	Acromegaly	Resistant	Gly552Arg, Asp563Gly			University Hospital Center (CHU) of Liège
Belgium198	M	NFPA	<30 yo				University Hospital Center (CHU) of Liège
Belgium199	M	Silent ACTH					University Hospital Center (CHU) of Liège
Belgium200	F	Acromegaly	Resistant				University Hospital Center (CHU) of Liège
Belgium201	F	Acromegaly	Resistant				University Hospital Center (CHU) of Liège
Belgium202	M	Prolactinoma	FIPA				University Hospital Center (CHU) of Liège
Belgium203	M	Acromegaly	Resistant				University Hospital Center (CHU) of Liège
Belgium204	F	Acromegaly	Resistant				University Hospital Center (CHU) of Liège
Belgium205	F	Cushing	Pediatric				University Hospital Center (CHU) of Liège
Belgium206	F	Acromegaly	Resistant	Asp563Gly			University Hospital Center (CHU) of Liège
Belgium207	M	NFPA	<30 yo				University Hospital Center (CHU) of Liège
Belgium208	F	Silent ACTH					University Hospital Center (CHU) of Liège
Belgium209	F	Acromegaly	Resistant				University Hospital Center (CHU) of Liège
Belgium210	F	NFPA	Pediatric				University Hospital Center (CHU) of Liège
Belgium211	M	NFPA	<30 yo				University Hospital Center (CHU) of Liège
Belgium212	F	Cushing	Pediatric				University Hospital Center (CHU) of Liège
Belgium213	F	Cushing	Pediatric				University Hospital Center (CHU) of Liège
Belgium214	F	Cushing	Pediatric	Val49Leu, Asp563Gly			University Hospital Center (CHU) of Liège
Belgium215	F	Cushing	Pediatric				University Hospital Center (CHU) of Liège
Belgium216	F	Cushing	Pediatric				University Hospital Center (CHU) of Liège
Belgium217	F	Acromegaly	<30 yo				University Hospital Center (CHU) of Liège
Belgium218	F	Cushing	Pediatric				University Hospital Center (CHU) of Liège
Belgium219	F	Acromegaly	Resistant				University Hospital Center (CHU) of Liège
Belgium220	M	Acromegaly	Resistant				University Hospital Center (CHU) of Liège
Belgium221	F	Acromegaly	Resistant				University Hospital Center (CHU) of Liège
Belgium222	F	Prolactinoma	<30 yo	Asp563Gly			University Hospital Center (CHU) of Liège
Belgium223	F	Acromegaly	Resistant				University Hospital Center (CHU) of Liège
Belgium224	M	Acromegaly	<30 yo				University Hospital Center (CHU) of Liège
Belgium225	F	Acromegaly	FIPA				University Hospital Center (CHU) of Liège
Belgium226	M	Prolactinoma					University Hospital Center (CHU) of Liège
Belgium227	M	Gigantism	Pediatric	c.-1009G>T			University Hospital Center (CHU) of Liège
Belgium228	F	Acromegaly	FIPA, two affected members, both screened	Arg80Gln, not present in her mother with acromegaly			University Hospital Center (CHU) of Liège
Belgium229	M	Acromegaly	FIPA, two affected members, both screened	Pro412Leu, segregates in his daughter (prolactinoma)			University Hospital Center (CHU) of Liège
NIH1	M	Acromegaly					NIH
NIH2	M	Acromegaly		Asp563Gly			NIH
NIH3	M	Acromegaly		c.443-79G>T			NIH
NIH4	F	Gigantism		c.443-79G>T			NIH
NIH5	F	Acromegaly					NIH
NIH6	F	Acromegaly		Val27Ile			NIH
NIH7	F	Acromegaly		Gly65=			NIH
NIH8	F	Acromegaly					NIH
NIH9	M	Acromegaly					NIH
NIH10	M	Gigantism		c.443-79G>T			NIH
NIH11	M	Gigantism		Asp563Gly			NIH
NIH12	F	Acromegaly					NIH
NIH13	M	Gigantism					NIH
NIH14	F	Acromegaly					NIH
NIH15	M	Gigantism					NIH
NIH16	F	Cushing	FIPA, Pediatric, WES				NIH
NIH17	F	Cushing	Pediatric, WES (tumor DNA available)				NIH
NIH18	F	Cushing	Pediatric, WES				NIH
NIH19	F	Cushing	Pediatric, WES				NIH
NIH20	M	Cushing	Pediatric, WES (tumor DNA available)				NIH
NIH21	F	Cushing	Pediatric, WES (tumor DNA available)	c.443-79G>T			NIH
NIH22	F	Cushing	Pediatric, WES	Val244Ala	somatic heterozygous USP8 variant, c.2152T>C, p.Ser718Pro (NM_001128610.2)	1	NIH
NIH23	M	Cushing	Pediatric, WES (tumor DNA available)	c.1804-5A>T			NIH
NIH24	F	Cushing	Pediatric, WES	c.1804-5A>T			NIH
NIH25	M	Cushing	Pediatric, WES				NIH
NIH26	F	Cushing	Pediatric, WES	His778fs, inherited from her unaffected mother			NIH
NIH27	M	Cushing	Pediatric, WES				NIH
NIH28	F	Cushing	Pediatric, WES				NIH
NIH29	M	Cushing	Pediatric, WES	Val49Leu, c.443-79G>T			NIH
NIH30	F	Cushing	Pediatric, WES				NIH
NIH31	M	Cushing	Pediatric, WES				NIH
NIH32	M	Cushing	Pediatric, WES				NIH
NIH33	M	Cushing	Pediatric, WES				NIH
NIH34	F	Cushing	Pediatric, WES (tumor DNA available)				NIH
NIH35	M	Cushing	Pediatric, WES				NIH
NIH36	F	Cushing	Pediatric, WES (tumor DNA available)	c.-133T>C, Phe31Tyr	somatic heterozygous USP8 variant: c.2152_2154del, p.Ser718del (NM_001128610.2)	1	NIH
NIH37	F	Cushing	Pediatric, WES				NIH
NIH38	M	Cushing	Pediatric, WES				NIH
NIH39	M	Cushing	Pediatric, WES				NIH
NIH40	M	Cushing	Pediatric, WES				NIH
NIH41	M	Cushing	FIPA, Pediatric, WES (tumor DNA available)				NIH
NIH42	F	Cushing	Pediatric, WES				NIH
NIH43	M	Cushing	Pediatric, WES (tumor DNA available)				NIH
NIH44	F	Cushing	Pediatric, WES				NIH
NIH45	M	Cushing	Pediatric, WES				NIH
NIH46	M	Cushing	Pediatric, WES				NIH
NIH47	M	Cushing	Pediatric, WES (tumor DNA available)				NIH
NIH48	F	Cushing	Pediatric, WES				NIH
NIH49	M	Cushing	Pediatric, WES (tumor DNA available)				NIH
NIH50	F	Cushing	Pediatric, WES				NIH
NIH51	M	Cushing	Pediatric, WES				NIH
NIH52	M	Cushing	Pediatric, WES				NIH
NIH53	F	Cushing	Pediatric, WES (tumor DNA available)				NIH
NIH54	F	Cushing	Pediatric, WES (tumor DNA available)				NIH
NIH55	F	Cushing	Pediatric, WES				NIH
NIH56	F	Cushing	Pediatric, WES				NIH
NIH57	F	Cushing	Pediatric, WES (tumor DNA available)				NIH
NIH58	F	Cushing	Pediatric, WES (tumor DNA available)				NIH
NIH59	M	Cushing	Pediatric, WES				NIH
NIH60	M	Cushing	Pediatric, WES	Val49Leu			NIH
NIH61	M	Cushing	Pediatric, WES				NIH
NIH62	F	Cushing	Pediatric, WES (tumor DNA available)				NIH
NIH63	M	Cushing	Pediatric, WES (tumor DNA available)				NIH
NIH64	F	Cushing	Pediatric, WES (tumor DNA available)				NIH
NIH65	M	Cushing	Pediatric, WES				NIH
NIH66	M	Cushing	Pediatric, WES				NIH
NIH67	F	Cushing	Pediatric, WES (tumor DNA available)				NIH
NIH68	F	Cushing	Pediatric, WES				NIH
NIH69	F	Cushing	Pediatric, WES (tumor DNA available)				NIH
NIH70	M	Cushing	Pediatric, WES				NIH
NIH71	F	Cushing	Pediatric, WES (tumor DNA available)	Thr715=			NIH
NIH72	F	Cushing	Pediatric, WES				NIH
NIH73	M	Cushing	Pediatric, WES				NIH
NIH74	F	Cushing	Pediatric, WES	Asp563Gly			NIH
NIH75	F	Cushing	Pediatric, WES	Asp563Gly			NIH
NIH76	F	Cushing	Pediatric, WES				NIH
NIH77	M	Cushing	Pediatric, WES				NIH
NIH78	M	Cushing	Pediatric, WES (tumor DNA available)				NIH
NIH79	M	Cushing	Pediatric, WES	c.*1455C>T	somatic heterozygous USP8 variant: c.2152_2154del, p.Ser718del (NM_001128610.2)	1	NIH
NIH80	F	Cushing	Pediatric, WES (tumor DNA available)				NIH
NIH81	F	Cushing	Pediatric, WES				NIH
NIH82	M	Cushing	Pediatric, WES				NIH
NIH83	M	Cushing	Pediatric, WES				NIH
NIH84	F	Cushing	Pediatric, WES				NIH
NIH85	F	Cushing	Pediatric, WES				NIH
NIH86	F	Cushing	Pediatric, WES				NIH
NIH87	F	Cushing	Pediatric, WES				NIH
NIH88	M	Cushing	Pediatric, WES				NIH
NIH89	F	Cushing	Pediatric, WES				NIH
NIH90	M	Cushing	Pediatric, WES				NIH
France1	M	Acromegaly	tumor DNA				Bicêtre Hospital and Foch Hospital
France2	M	Acromegaly	tumor DNA				Bicêtre Hospital and Foch Hospital
France3	F	Acromegaly	tumor DNA				Bicêtre Hospital and Foch Hospital
France4	F	Acromegaly	tumor and germline DNA	Ser539Trp			Bicêtre Hospital and Foch Hospital
France5	M	Acromegaly	tumor and germline DNA	Asp563Gly			Bicêtre Hospital and Foch Hospital
France6	M	Acromegaly	tumor DNA				Bicêtre Hospital and Foch Hospital
France7	M	Acromegaly	tumor DNA				Bicêtre Hospital and Foch Hospital
France8	F	Acromegaly	tumor DNA				Bicêtre Hospital and Foch Hospital
France9	F	Acromegaly	tumor DNA				Bicêtre Hospital and Foch Hospital
France10	M	Acromegaly	tumor DNA				Bicêtre Hospital and Foch Hospital
France11	F	Acromegaly	tumor DNA				Bicêtre Hospital and Foch Hospital
France12	M	Acromegaly	tumor DNA				Bicêtre Hospital and Foch Hospital
France13	M	Acromegaly	tumor DNA				Bicêtre Hospital and Foch Hospital
France14	M	Acromegaly	tumor DNA				Bicêtre Hospital and Foch Hospital
France15	F	Acromegaly	tumor DNA				Bicêtre Hospital and Foch Hospital
France16	M	Acromegaly	tumor and germline DNA	Asp563Gly			Bicêtre Hospital and Foch Hospital
France17	M	Acromegaly	tumor DNA				Bicêtre Hospital and Foch Hospital
France18	M	Acromegaly	tumor DNA				Bicêtre Hospital and Foch Hospital
France19	F	Acromegaly	tumor DNA				Bicêtre Hospital and Foch Hospital
France20	F	Acromegaly	tumor DNA				Bicêtre Hospital and Foch Hospital
France21	M	Acromegaly	tumor and germline DNA	Asp563Gly			Bicêtre Hospital and Foch Hospital
France22	M	Acromegaly	tumor DNA				Bicêtre Hospital and Foch Hospital
France23	M	Acromegaly	tumor DNA				Bicêtre Hospital and Foch Hospital
France24	F	Acromegaly	tumor DNA				Bicêtre Hospital and Foch Hospital
France25	F	Acromegaly	tumor DNA				Bicêtre Hospital and Foch Hospital
France26	F	Acromegaly	tumor DNA				Bicêtre Hospital and Foch Hospital
France27	M	Acromegaly	tumor DNA				Bicêtre Hospital and Foch Hospital
France28	F	Acromegaly	tumor DNA				Bicêtre Hospital and Foch Hospital
France29	M	Acromegaly	tumor DNA				Bicêtre Hospital and Foch Hospital
France30	F	Acromegaly	tumor DNA				Bicêtre Hospital and Foch Hospital
France31	M	Acromegaly	tumor DNA				Bicêtre Hospital and Foch Hospital
France32	F	Acromegaly	tumor DNA				Bicêtre Hospital and Foch Hospital
France33	M	Acromegaly	tumor DNA				Bicêtre Hospital and Foch Hospital
France34	F	Acromegaly	tumor DNA				Bicêtre Hospital and Foch Hospital
France35	F	Acromegaly	tumor DNA				Bicêtre Hospital and Foch Hospital
France36	M	Acromegaly	tumor DNA				Bicêtre Hospital and Foch Hospital
France37	M	Acromegaly	tumor and germline DNA				Bicêtre Hospital and Foch Hospital
France38	M	Acromegaly	tumor DNA				Bicêtre Hospital and Foch Hospital

## Sheet: References
1	Faucz FR, Tirosh A, Tatsi C, Berthon A, Hernandez-Ramirez LC, Settas N, et al. Somatic USP8 Gene Mutations Are a Common Cause of Pediatric Cushing Disease. J Clin Endocrinol Metab. 2017;102(8):2836-43. Epub 2017/05/16. doi: 10.1210/jc.2017-00161. PubMed PMID: 28505279; PubMed Central PMCID: PMCPMC5546857.
